# Supplementary material for: Training needs in metabolomics
Source: Metabolomics. 2015 May 29;11(4):784–6. doi: 10.1007/s11306-015-0815-6 (PMC4475540; doi:10.1007/s11306-015-0815-6)
Supplement: Supplementary file 1 — Supplementary material 1 (XLS 135 kb) [file 11306_2015_815_MOESM1_ESM.xls]

## Sheet: Questions
Joint international Metabolomics Society / ELIXIR-UK Questionnaire: Training Needs in Metabolomics	Joint international Metabolomics Society / ELIXIR-UK Questionnaire: Training Needs in Metabolomics	Joint international Metabolomics Society / ELIXIR-UK Questionnaire: Training Needs in Metabolomics
1. Who are you?	1. Who are you?	1. Who are you?
Answer Options	Response Percent	Response Count
Name:	1	197
Email address:	1	197
Affiliation (i.e. your university or company name):	0.995	196
answered question	197	197
skipped question	5	5
2. Country:	2. Country:	2. Country:
Answer Options	Response Percent	Response Count
Afghanistan	0.005	1
Albania	0	0
Algeria	0	0
American Samoa	0	0
Andorra	0	0
Angola	0	0
Anguilla	0	0
Antarctica	0	0
Antigua and Barbuda	0	0
Argentina	0	0
Armenia	0	0
Aruba	0	0
Australia	0.051	10
Austria	0.01	2
Azerbaijan	0	0
Bahamas, The	0	0
Bahrain	0	0
Bangladesh	0	0
Barbados	0	0
Belarus	0	0
Belgium	0.005	1
Belize	0	0
Benin	0.005	1
Bermuda	0	0
Bhutan	0	0
Bolivia	0	0
Bosnia and Herzegovina	0	0
Botswana	0	0
Bouvet Island	0	0
Brazil	0.015	3
British Indian Ocean Territory	0	0
British Virgin Islands	0	0
Brunei	0	0
Bulgaria	0	0
Burkina Faso	0	0
Burma	0	0
Burundi	0	0
Cambodia	0	0
Cameroon	0.005	1
Canada	0.041	8
Cape Verde	0	0
Cayman Islands	0	0
Central African Republic	0	0
Chad	0	0
Chile	0	0
China	0.015	3
Christmas Island	0	0
Cocos (Keeling) Islands	0	0
Colombia	0	0
Comoros	0	0
Congo, Democratic Republic of the	0	0
Congo, Republic of the	0	0
Cook Islands	0	0
Costa Rica	0	0
Cote d'Ivoire	0	0
Croatia	0	0
Cuba	0	0
Curacao	0	0
Cyprus	0	0
Czech Republic	0	0
Denmark	0.015	3
Djibouti	0	0
Dominica	0	0
Dominican Republic	0	0
Ecuador	0	0
Egypt	0	0
El Salvador	0	0
Equatorial Guinea	0	0
Eritrea	0	0
Estonia	0	0
Ethiopia	0.005	1
Falkland Islands (Islas Malvinas)	0	0
Faroe Islands	0	0
Fiji	0	0
Finland	0.005	1
France	0.036	7
France, Metropolitan	0	0
French Guiana	0	0
French Polynesia	0	0
French Southern and Antarctic Lands	0	0
Gabon	0	0
Gambia, The	0	0
Gaza Strip	0	0
Georgia	0	0
Germany	0.062	12
Ghana	0	0
Gibraltar	0	0
Greece	0.01	2
Greenland	0	0
Grenada	0	0
Guadeloupe	0	0
Guam	0	0
Guatemala	0	0
Guernsey	0	0
Guinea	0	0
Guinea-Bissau	0	0
Guyana	0	0
Haiti	0	0
Heard Island and McDonald Islands	0	0
Holy See (Vatican City)	0	0
Honduras	0	0
Hong Kong	0.01	2
Hungary	0	0
Iceland	0	0
India	0.036	7
Indonesia	0	0
Iran	0	0
Iraq	0	0
Ireland	0.01	2
Isle of Man	0	0
Israel	0	0
Italy	0.026	5
Jamaica	0	0
Japan	0.062	12
Jersey	0	0
Jordan	0	0
Kazakhstan	0	0
Kenya	0.005	1
Kiribati	0	0
Korea, North	0	0
Korea, South	0	0
Kosovo	0	0
Kuwait	0	0
Kyrgyzstan	0	0
Laos	0	0
Latvia	0	0
Lebanon	0	0
Lesotho	0	0
Liberia	0	0
Libya	0	0
Liechtenstein	0	0
Lithuania	0	0
Luxembourg	0.01	2
Macau	0	0
Macedonia	0	0
Madagascar	0	0
Malawi	0	0
Malaysia	0	0
Maldives	0	0
Mali	0	0
Malta	0	0
Marshall Islands	0	0
Martinique	0	0
Mauritania	0	0
Mauritius	0	0
Mayotte	0	0
Mexico	0.01	2
Micronesia, Federated States of	0	0
Moldova	0	0
Monaco	0	0
Mongolia	0	0
Montenegro	0	0
Montserrat	0	0
Morocco	0	0
Mozambique	0	0
Namibia	0	0
Nauru	0	0
Nepal	0	0
Netherlands	0.015	3
New Caledonia	0	0
New Zealand	0.01	2
Nicaragua	0	0
Niger	0	0
Nigeria	0	0
Niue	0	0
Norfolk Island	0	0
Northern Mariana Islands	0	0
Norway	0.005	1
Oman	0	0
Pakistan	0.005	1
Palau	0	0
Panama	0	0
Papua New Guinea	0	0
Paraguay	0	0
Peru	0	0
Philippines	0	0
Pitcairn Islands	0	0
Poland	0.01	2
Portugal	0.015	3
Puerto Rico	0	0
Qatar	0	0
Reunion	0	0
Romania	0	0
Russia	0	0
Rwanda	0	0
Saint Barthelemy	0	0
Saint Helena, Ascension, and Tristan da Cunha	0	0
Saint Kitts and Nevis	0	0
Saint Lucia	0	0
Saint Martin	0	0
Saint Pierre and Miquelon	0	0
Saint Vincent and the Grenadines	0	0
Samoa	0	0
San Marino	0	0
Sao Tome and Principe	0	0
Saudi Arabia	0	0
Senegal	0	0
Serbia	0	0
Seychelles	0	0
Sierra Leone	0	0
Singapore	0.01	2
Sint Maarten	0	0
Slovakia	0	0
Slovenia	0	0
Solomon Islands	0	0
Somalia	0	0
South Africa	0.015	3
South Georgia and the Islands	0	0
South Sudan	0	0
Spain	0.036	7
Sri Lanka	0	0
Sudan	0	0
Suriname	0	0
Svalbard	0	0
Swaziland	0	0
Sweden	0.015	3
Switzerland	0.026	5
Syria	0	0
Taiwan	0.005	1
Tajikistan	0	0
Tanzania	0	0
Thailand	0	0
Timor-Leste	0	0
Togo	0	0
Tokelau	0	0
Tonga	0	0
Trinidad and Tobago	0	0
Tunisia	0	0
Turkey	0	0
Turkmenistan	0	0
Turks and Caicos Islands	0	0
Tuvalu	0	0
Uganda	0	0
Ukraine	0	0
United Arab Emirates	0	0
United Kingdom	0.174	34
United States	0.2	39
United States Minor Outlying Islands	0	0
Uruguay	0	0
Uzbekistan	0	0
Vanuatu	0	0
Venezuela	0	0
Vietnam	0	0
Virgin Islands	0	0
Wallis and Futuna	0	0
West Bank	0	0
Western Sahara	0	0
Yemen	0	0
Zambia	0	0
Zimbabwe	0	0
answered question	195	195
skipped question	7	7
3. Area of employment:	3. Area of employment:	3. Area of employment:
Answer Options	Response Percent	Response Count
Industry (technology or software provider)	0.03	6
Industry (users of metabolomics technologies)	0.035	7
Industry (metabolomics service provider)	0.03	6
Academia	0.762	154
Government	0.079	16
Non-governmental organisation	0.02	4
Other (please specify)	0.045	9
answered question	202	202
skipped question	0	0
Number	Other (please specify)	Categories
1	Research
2	Nonprofit Research Organization
3	mrc
4	National infrastructure facility
5	Non-profit
6	Clinical and Basic Science Research
7	Non-profit reserach center
8	public research centre
9	no profit Foundation
4. Position:	4. Position:	4. Position:
Answer Options	Response Percent	Response Count
Principal investigator/Group leader	0.272	55
Clinician	0.005	1
Staff scientist	0.129	26
Technician	0.025	5
Postdoctoral researcher	0.163	33
PhD student	0.272	55
Masters student	0.035	7
Undergraduate student	0.01	2
Other (please specify)	0.089	18
answered question	202	202
skipped question	0	0
Number	Other (please specify)	Categories
1	Research Assistant
2	GLOBAL METABAOLOMICS APPLICATIONS MANAGER
3	Research Fellow
4	Scientific Officer
5	Business Development
6	Research Manager
7	research associate
8	Fulbright Visiting Researcher
9	design engineer
10	Clinical Biochemist and Head of Department
11	Assistant Professor
12	Faculty in Department of Biochemistry
13	Owner
14	Business Manager
15	Program Officer
16	Intern
17	Product Manager
18	Facility Director
5. How many years of experience do you have in metabolomics?	5. How many years of experience do you have in metabolomics?	5. How many years of experience do you have in metabolomics?
Answer Options	Response Percent	Response Count
none	0.04	8
0-2	0.287	58
2-4	0.228	46
4-6	0.178	36
6-8	0.084	17
>8	0.183	37
answered question	202	202
skipped question	0	0
6. Are you a current Metabolomics Society Member?	6. Are you a current Metabolomics Society Member?	6. Are you a current Metabolomics Society Member?
Answer Options	Response Percent	Response Count
Yes	0.624	126
No	0.376	76
answered question	202	202
skipped question	0	0
7. If you are not already subscribed, do you wish to receive a free subscription to MetaboNews for future notifications about training and other metabolomics related news?	7. If you are not already subscribed, do you wish to receive a free subscription to MetaboNews for future notifications about training and other metabolomics related news?	7. If you are not already subscribed, do you wish to receive a free subscription to MetaboNews for future notifications about training and other metabolomics related news?
Answer Options	Response Percent	Response Count
Yes	0.294	53
No	0.072	13
Already receive MetaboNews	0.633	114
answered question	180	180
skipped question	22	22
8. What type of work do you do?	8. What type of work do you do?	8. What type of work do you do?
Answer Options	Response Percent	Response Count
Primarily biological/chemical laboratory	0.199	40
Combination of biological/chemical laboratory AND data processing/bioinformatics	0.652	131
Primarily data processing/bioinformatics	0.124	25
None of the above	0.025	5
answered question	201	201
skipped question	1	1
9. In what area(s) of science are you currently applying metabolomics (select all that apply)?	9. In what area(s) of science are you currently applying metabolomics (select all that apply)?	9. In what area(s) of science are you currently applying metabolomics (select all that apply)?
Answer Options	Response Percent	Response Count
Plant Science	0.254	51
Nutritional Science	0.254	51
Environmental Science	0.194	39
Clinical Science	0.428	86
Microbiology & Parasitology	0.204	41
Toxicology	0.179	36
Drug development and discovery	0.199	40
Animal health and model systems	0.209	42
Analytical chemistry	0.458	92
Bioinformatics and computational biology	0.363	73
Other (please specify)	0.104	21
answered question	201	201
skipped question	1	1
Number	Other (please specify)	Categories
1	Exposure Sciences/Human Environmental Health
2	I AM INVOLVED IN ALL APPLICATIONS OF METABOLOMICS, MANY NOT LISTED HERE SUCH AS BIOFURLS AND BIOPHARMA PROCESSES
3	Host response to parasite infection
4	Apply metabolomic on Chinese Medicine
5	Infectious diseases
6	Natural Products
7	Cancer Metabolism
8	Single-cell level metabolomics
9	epidemiology
10	Metabolic Engineering
11	Epidemiology
12	Physiology and Sports Science
13	Metabolic engineering
14	Microbial strain improvement
15	metabolic engineering
16	Food Science
17	Food science
18	integrative omics (e.g. proteomics, metabolomics, lipidomics)
19	Epidemiology
20	Food Fraud/Safety
21	Wine, Food
10. What type(s) of samples do you work with (select all that apply)?	10. What type(s) of samples do you work with (select all that apply)?	10. What type(s) of samples do you work with (select all that apply)?
Answer Options	Response Percent	Response Count
Microbial	0.284	57
Plant	0.279	56
Mammalian (cell based)	0.403	81
Mammalian (biofluids and/or tissue)	0.582	117
Other animal	0.184	37
Model organism	0.244	49
None	0.015	3
Other (please specify)	0.075	15
answered question	201	201
skipped question	1	1
Number	Other (please specify)	Categories
1	intra-erythrocytic parasite (both human erythrocyte and parasite)
2	Food
3	humans
4	fungal
5	insects
6	fungi
7	Skin surface lipids
8	Food
9	herbal medicines
10	Beverage (wine)
11	Food
12	Soil; wastewater
13	Soil
14	Wine, food
15	Human blood plasma
11. What type of analytical metabolomics experiments are you currently performing (select all that apply)?	11. What type of analytical metabolomics experiments are you currently performing (select all that apply)?	11. What type of analytical metabolomics experiments are you currently performing (select all that apply)?
Answer Options	Response Percent	Response Count
Targeted analyses	0.633	126
Untargeted analyses	0.774	154
Metabolic flux analysis	0.156	31
Nuclear magnetic resonance (NMR) spectroscopy	0.271	54
Liquid chromatography mass spectrometry (LC-MS)	0.714	142
Gas chromatography mass spectrometry (GC-MS)	0.402	80
Capillary electrophoresis mass spectrometry (CE-MS)	0.035	7
Direct-infusion mass spectrometry (DIMS)	0.156	31
None	0.055	11
Other (please specify)	0.07	14
answered question	199	199
skipped question	3	3
Number	Other (please specify)	Categories
1	Spectrophometry analysis
2	To compare metabolotites in samples drawn from stressed environments
3	MALDI-MS
4	CESI-MS
5	ICP-MS, FT-MS, HPLC assays
6	MALDI-MS
7	Multiplexing
8	FT-IR, FT-NIR
9	GC-FID, LC-PDA
10	GcxGC-TOF-MS
11	Maldives Tof imaging MS
12	imaging
13	MS imaging (DESI)
14	ICP-MS
12. What type of bioinformatics are you currently performing (select all that apply)?	12. What type of bioinformatics are you currently performing (select all that apply)?	12. What type of bioinformatics are you currently performing (select all that apply)?
Answer Options	Response Percent	Response Count
Data processing (including chromatographic alignment, denoising, normalisation)	0.814	162
Biostatistics and/or chemometrics (e.g., multivariate statistics)	0.779	155
Network analysis	0.312	62
Metabolite identification	0.739	147
Using data repositories	0.196	39
Using databases	0.643	128
None	0.065	13
Other (please specify)	0.015	3
answered question	199	199
skipped question	3	3
Number	Other (please specify)	Categories
1	Software development
2	Data harmonization algorithms
3	Work with others who do the ID, quant and stats
13. What data repositories are you using?	13. What data repositories are you using?	13. What data repositories are you using?
Answer Options	Response Percent	Response Count
EBI – MetaboLights	0.221	44
Metabolomics Workbench	0.116	23
None	0.588	117
Other (please specify)	0.156	31
answered question	199	199
skipped question	3	3
Number	Other (please specify)	Categories
1	mzCloud
2	METLIN, KEGG
3	PubChem Compound (NCBI)
4	PubChem, HMDB and own Lab
5	PRIME DROPMET
6	In-house database
7	HMDB
8	KEGG; Metlin, HMBD, NIST
9	HMDB
10	NIST
11	Bruker database - BBIOREFCODE
12	METLIN, Madison Metabolomics, NIST, KEGG
13	KEGG
14	massbank
15	MeRy-B
16	In house database
17	MetabolomeExpress
18	MeRy-B
19	Plant Metabolomics.org
20	KEGG, Saccharomyces Genome Database, YeastCyc
21	METLIN, KEGG
22	Lipidmaps
23	Where applicable
24	KEGG
25	See 14.
26	SQL data bases, spreadsheets
27	HMDB
28	Internal
29	golm metabolome database
30	Spectral libraries
31	See 14
14. Please name the database(s) you use routinely other than those mentioned in Question 13 (e.g. KEGG, MetaCyc, mzCloud, METLIN)?	14. Please name the database(s) you use routinely other than those mentioned in Question 13 (e.g. KEGG, MetaCyc, mzCloud, METLIN)?
Answer Options	Response Count
	154
answered question	154
skipped question	48
Number	Response Text	Categories
1	Wiley
2	PubChem, Massbank, METLIN, Chemicalize.
3	Chenomics
4	Pubmed.
5	None
6	None
7	KEGG, METLIN, LIPIDMAPS
8	KEGG, plasmodb, Madison Metabolomics Consortium Database, Human Metabolome DataBase
9	NIST db KEGG METLIN
10	PlantCyc, Metlin, custom databases
11	Database containing epidemiological data
12	KNApSAcK
13	METLIN, KEGG
14	KEGG
15	KEGG, MetaCyc, METLIN, isoMETLIN, HMDB, MZedDB
16	KEGG, HMBD, METLIN, Chemspider
17	METLIN
18	KEGG, METLIN, METACYC, LIPIDBLAST, MASSBANK, HMDB
19	KEGG, MetaCyc, Reactome, MassBank, Lipidmaps
20	METLIN, KEGG, Golm Database
21	KEGG, KNAPPSACK, METLIN, Scifinder
22	KEGG, MetaCyc, BMRB, HMDB, wormBase
23	KEGG,METLIN
24	KEGG,METLIN
25	KEGG; Metlin, HMBD, NIST
26	KEGG
27	Metlin, KEGG, Plantcyc/Metacyc, HMDB (urine metabolome), SMPDB, Massbank, MIDAS
28	MassBank mzCloud KEGG BioCyc Lipidmaps HMDB GolmMDB Pubchem Chemspider
29	KEGG
30	KEGG, HMDB, Metlin, Massbank
31	KEEG METLIN
32	HMDB, DrugBank
33	HMDB
34	HMDB, KEGG, MetLIn, SMPDB, + servers: MetaboAnalyst, ROCCET
35	KEGG, METLIN, NIST and GOLM
36	NIST, FFNSC
37	KEGG, Metlin, HMDB, MassTrix, CEU mass mediator
38	KEGG METLIN
39	METLIN, HMDB, KEGG
40	KEGG, METLIN
41	BBIOREFCODE (Bruker)
42	KEGG, MetaCyc, EcoCyc
43	Kegg, MetaCyc, Metlin
44	METLIN, Madison Metabolomics, NIST, KEGG
45	HMDB
46	METLIN HMDB
47	METLIN, LIPID MAPS
48	Metlin, hmdb
49	KEGG
50	KEGG, HMDB
51	Metlin, MassBank, HMDB, MetFrag, Chemspider, Pubchem
52	KEGG, MetaCyc,HMDB
53	KEGG, METLIN, PlantCyc
54	massbank, hmdb, gmd, tair, kegg
55	Kegg Reaxys metacyc
56	KEGG METLIN
57	HMDB, SpinAssign (Riken), MM
58	Golm (MPI) and PLATO (INRA)
59	ChEBI, HMDB
60	KEGG, MetaCyc, mzCloud, MAGMA, HMDB, MassBank, NIST, Lipidmaps
61	HMDB MZedDB
62	METLIN
63	KEGG
64	HMDB, Recon X, MetaCyc, KEGG, Ensemble, dbSNP
65	EcoCyc, KEGG
66	HMDB, MetaboAnalyst
67	HMDB, KEGG, Phenol-Explorer, METLIN, MassBank...
68	Kegg lipidmaps hmdb
69	KEGG, METLIN
70	KEGG
71	Metaboanalyst 2.0
72	NA
73	HMDB, KEGG, MMDB
74	METLIN Mass Bank HMDB
75	HMDB KEGG PlantCyc
76	mzCloud
77	KEGG, MetaCyc
78	KEGG, MetaCyc, METLIN, NIST, LipidBlast, HMDB
79	HMDB, KEGG, METLIN, MetaCyc, LIPID MAPS,
80	KEGG, MetaCyc, BRENDA
81	Kegg Biocyc Fiehn
82	KEGG, PlantCyc, PMN, METLIN
83	KEGG, Saccharomyces Genome Database, YeastCyc
84	KEGG, Metlin, HMDB. FoodDB, NIST
85	EcoCyc
86	KEGG, MetaCyc, METLIN
87	METLIN, KEGG
88	KEGG
89	METLIN, Saccharomyces Genome Database, LIPID BLAST
90	Non
91	Antibase AntiMarin Dictionary of natural products METLIN MPF
92	METLIN
93	KEGG, METLIN
94	HMDb
95	nist
96	KEGG, HMDB, ChemSpider
97	Whichever is applicable
98	KEGG, HMDB, Metlin, Scifinder, chemspider
99	MzCloud, MetaCyc, HMDB, Scifinder, Chemspider, METLIN
100	Pubchem, hmdb, metlin
101	METLIN, HMDB, KEGG, MassBank
102	KEGG
103	HMDB, NIST, Scripps
104	KEGG, Metlin, LipidMaps, HMDB, In-house
105	EcoCyc MetaCyc
106	KEGG, HMDB
107	Metlin, HMDB, Kegg
108	N/A
109	METLIN Pubchem ChemSpider PlantCyc KEGG PRIME DB KNAPSACK RESPECT MetaCyc mzCLOUD
110	METLIN, MassBank
111	BBIOREFCODE Internal
112	KEGG
113	Kegg
114	HMDB
115	KEGG, Pubchem, GMDB, HMDB, Chemspider
116	KeGG mzcloud
117	KEGG, MetaCyc, METLIN, BRENDA
118	HMDB, METLIN and KEGG
119	Metlin HMDB KEGG LipidMaps
120	hmdb metlin
121	HMDB, METLIN, LECO-FIEHN, NIST, in house generated databases
122	KEGG, Chenomx, CCIC, HMBD
123	HMDB, KEGG, Metlin
124	KEGG, METLIN
125	HMDB
126	BioMagRes, HMDB, literature, chenomx, Kegg
127	HMDB
128	Hmdb Lipid maps Chembl
129	KEGG, mzCloud, PubChem, HMDB
130	HMDB, KEGG, Chenomx
131	METLIN, Fiehn Lab database, KEGG, EcoCyc
132	kegg, plantcyc
133	KeGG HmDB
134	HMDB KEGG
135	KEGG, METLIN
136	NIST, Fiehn, Wiley
137	KEGG, HMDB, METLIN, MassBank, LipidBank
138	KEGG, mzCloud
139	KEGG, METLIN
140	KEGG, HMDB, MetaCyc
141	mzCloud, HMDB, KEGG, METLIN
142	Metlin, HMDB, lipidmaps, nist, kegg
143	METLIN, NIST
144	Chemspider; Massbank; HMDB; mzCloud; Madison Metabolomics Consortium; Scripps
145	KEGG, mzCloud, Metlin, HMDB, MetaCyc, LipidMAPS
146	KEGG, MetaCyc, Metlin, BRENDA, but just started out using databases
147	HMdB, Kegg
148	KEGG Metlin HMDB
149	KEGG, BioCyc, SBML files
150	METLIN, METFrag
151	KEGG, Phenol explore, HMDB, inhouse
152	KEGG
153	Chebi, Pubchem, Metlin
154	KEGG, mzCloud, METLIN, Manchester Metabolomics Database, HMDB, Golm Metabolome Database, NIST
15. What type of software do you use for bioinformatics (select all that apply)?	15. What type of software do you use for bioinformatics (select all that apply)?	15. What type of software do you use for bioinformatics (select all that apply)?
Answer Options	Response Percent	Response Count
Commercially available data processing software (e.g. peak picking, filtering and alignment)	0.515	102
Commercially available data analysis software (e.g. statistics and metabolite identification)	0.53	105
Open source software for data processing	0.566	112
Open source software for data analysis	0.576	114
Software developed in-house	0.429	85
None	0.091	18
answered question	198	198
skipped question	4	4
16. What programming skill(s) and language(s) do you use with confidence (select all that apply)?	16. What programming skill(s) and language(s) do you use with confidence (select all that apply)?	16. What programming skill(s) and language(s) do you use with confidence (select all that apply)?
Answer Options	Response Percent	Response Count
Data mining	0.379	75
Data parsing	0.141	28
APIs (Application programming interface) and web services	0.131	26
Database design	0.091	18
Excel	0.783	155
SQL (Structured Query Language)	0.091	18
Python	0.091	18
Perl	0.061	12
Java	0.071	14
C/C++	0.086	17
R-language	0.399	79
Matlab	0.237	47
Command line operations in Unix	0.136	27
None	0.086	17
Other (please specify)	0.061	12
answered question	198	198
skipped question	4	4
Number	Other (please specify)	Categories
1	Ruby
2	awk
3	Hierarchical Linear Modelling
4	SIMCA
5	JMP, SAS, WinSAAM, SAAM II, PopKinetics
6	R- but not proficent
7	Whicheer applicable
8	Hired bioinformatics specialist
9	Mostrly my collaborators use them for me!!!
10	JMP
11	F# & C#
12	javascript
17. Can you name one metabolomics and/or bioinformatics face-to-face training course, that you have attended or are aware of, that has made an important contribution to training?	17. Can you name one metabolomics and/or bioinformatics face-to-face training course, that you have attended or are aware of, that has made an important contribution to training?	17. Can you name one metabolomics and/or bioinformatics face-to-face training course, that you have attended or are aware of, that has made an important contribution to training?
Answer Options	Response Percent	Response Count
Course name:	0.94	94
Location:	0.88	88
Contact person and/or email	0.62	62
Website:	0.55	55
Have you attended this course? (Yes/No)	0.94	94
answered question	100	100
skipped question	102	102
Number	Course name:	Categories	Location:	Categories	Contact person and/or email	Categories	Website:	Categories	Have you attended this course? (Yes/No)	Categories
1	West Coast Metabolomics Center		UC Davis, USA		Kristine Sales		http://metabolomics.ucdavis.edu/courses-and-seminars/courses		No
2									no
3	Metabolomics Short Course		ASMS conference		metlin@scripps.edu		http://www.asms.org/conferences/annual-conference/short-courses/two-day-courses		Yes
4	Small Metabolomics Processing Workshop		Fort Collins, Colorado (CSU)		Corey Broeckling				Yes
5	proteomics bioinformatics		EBI, cambridge						Yes
6	International Summer Session in Metabolomics		NIH: West Coast Metabolomics Center		Kristine Sales		http://metabolomics.ucdavis.edu/contact		No
7	None
8	NONE
9	Computational Proteomics and Metabolomics		Tuebingen		oliver.kohlbacher@uni-tuebingen.de		http://abi.inf.uni-tuebingen.de/Teaching/Old/ws-2013-14/cpm
10	EMBO course		EBI		Reza Salek				Yes
11	Metabolomics: Advanced Topics				Gary Suizdak		http://www.asms.org/conferences/annual-conference/short-courses/one-day-courses		no
12	none
13	none
14	-		-		-		-		-
15	Simca-P, Multivariate data analysis		Singapore		Olof Rosén		Umetrics, Malmö, Sweden		yes
16									no
17	ANZMN Metabolomics Bioinformatics Workshop 2013		Melbourne University, Australia		Oliver Jones, RMIT		https://sites.google.com/site/anzmnworkshop/		Yes
18	Metabolomics days		Tokyo, Japan				http://www.chem-agilent.com/contents.php?id=1003248		No
19	Informatics and Statistics for Metabolomics		Vancouver, BC (UBC)				http://bioinformatics.ca/workshops/2014/informatics-and-statistics-metabolomics-2014		Yes
20	Metabolic phenotyping		Imperial College, London		Elizabeth Want		www.imperial.ac.uk		yes
21	Umetrics Course		University of Innsbruck		Stefan Moser, Umetrics		http://www.umetrics.com/		Yes
22	2-day Metabolomics Short Course at ASMS		Minneapolis		n/a		www.asms.org		yes
23	RECENT ADVANCES AND FUTURE DIRECTIONS IN APPLIED METABOLOMICS		Manchester UK		Alan Dickson		Agilent Technilogies		Yes
24	Agilent's Metabolomics course in CEMBIO		Madrid, Spain		Agilent				No
25			Imperial College						no
26	EMBO Practical Course on Metabolomics Bioinformatics for Life Scientists		EMBO, Hinxton						Yes
27									no
28	Informatics and Statistics for Metabolomics (2014)		Vancouver, BC		David Wishart		http://bioinformatics.ca/workshops/2014/informatics-and-statistics-metabolomics-2014		No
29	Metabolomics short course		Imperial College London						Yes
30	MMPC Isotope course		Little Rock, Arkansas		Henri Brunnengraber		http://www.mmpc.org/shared/tracers.aspx		Yes
31	Hands-On Metabolomic Profiling for LC-MS		Imperial College, London		Elizabeth Want				Yes
32	Multivariate analyses		Oslo, Norway						Yes
33	Northwest Metabolomics Research Center Hands-On Workshop and Symposium		Seattle		Daniel Raftery				Yes (organizer)
34	EMBL-EBI hosts an annual EMBO Practical Course on Metabolomics Bioinformatics for Life Scientists		European Bioinformatics Institute, CB10 1SD		Reza Salek		http://www.ebi.ac.uk/training/course/metabolomics-2014		No
35	Bruker Metabolomics Course		Germany		andrea.jaeckel@bruker-biospin.de		www.bruker.com		Yes
36	Metabonomics Short Course		Imperial college		Dr Elizabeth Want, e.want@imperial.ac.uk, +44 (0)207 594 3023				yes
37	EMBL-EBI Metabolomics Bioinformatics		Hinxton, Cambridge, United Kingdom				http://www.ebi.ac.uk/training/course/metabolomics2015		Yes
38	Metabolomics Australia-ANZMN Workshop		University of Melbourne		desouzad@unimelb.edu.au, David De Souza				Yes
39	R-massbank workshop		Eawag, Zurich		Schymanski, Emma		http://www.ufz.de/export/data/1/60074_Flyer_NORMANMassBank_Workshop_2014_tentative.pdf		yes
40	EMBO Practical Course on Metabolomics Bioinformatics for Life Scientists		EMBL-EBI, Hinxton, Cambridge		Reza Salek		http://www.ebi.ac.uk/training/course/metabolomics2015		Yes
41	Imperial college metabolomics course		Imperial college London						No
42	Nicholson's group training course		imperial college London						yes
43	System biology workshop from cell to ecosystem		University of La Trobe						Yes
44									NO
45	EMBO Practical Course on Metabolomics Bioinformatics for Life Scientists		UK				http://www.ebi.ac.uk/training/course/metabolomics-2014		No
46	Nordic Graduate School Course on Metabolomics Data-analysis		Kuopio (Finland)		Kati Hanhineva		NuGO		Yes
47	Workshop Metabolomics		Leiden		Prof. Robert Verpoorte		http://www.plantsandmetabolomics.nl/		No
48	Bruker MetaboCourse		Rheinstetten, Germany		Eberhard Humpfer				Yes
49	Metabolomics Data Standards and Data Processing Workshop		University of Alberta		David Wishart				Yes
50	NA		NA		NA		NA		Na
51	Hands-on LC-MS Data processing and Statistics		NIH-WCMC, University of California, Davis		Jeannette Marins / Oliver Fiehn		http://metabolomics.ucdavis.edu/courses-and-seminars/courses		Yes
52	Metabolomics Data Analysis Workshop		Glasgow University		Tanita Casci, Tanita.Casci@glasgow.ac.uk		http://www.polyomics.gla.ac.uk/assets/downloads/gp_metabolomics_workshop-Dec2013.pdf		No
53	Training course		Fukusaki Lab. in Osaka University		fukusaki@bio.eng.osaka-u.ac. jp		http://www2.fukusaki-lab.com/		Yes
54	EBI/EMBL or Phenome center		Cambridge or London						No (but have sent people there)
55	Unix course		Tokyo, Japan				https://www.neclearning.jp/courseoutline/courseId/LX014/		Yes
56	International Summer Sessions in Metabolomics		West Coast Metabolomics Center				http://metabolomics.ucdavis.edu/courses-and-seminars/courses		No
57	metabolomics workshop		university of leiden, Netherland		young hae choi				yes
58	Imperial Metabolic Phenotyping Short Course		Imperial College London						yes
59	uplc-ms data analysis training		uq		by supplier				yes
60	Metabolomics Australia workshops		In house and at relevant symposiums		zfelton@unimelb.edu.au		www.metabolomics.net.au		No, assist in management
61	MatLab training - one off		Sydney		run by Rasmus Bro by invitaiton of university staff		na		yes
62	N/A
63	LCMS clinical		MSACL us / eu						no
64	Metabonomics training?		Imperial college						No
65	4-day Hands On Metabolomics Workshop		Denver, Colorado USA		ReisdorphN@NJHealth.org		www.metabolomicstraining.org		I direct this course
66	Exploratory Analysis of Biological Data using R		Toronto				http://bioinformatics.ca/workshops		yes
67	Practical Course on Metabolomics Bioinformatics for Life Scientists		EMBO, Cambridge						Yes
68	UAB Metabolomics Workshop		University of Alabama, USA		Stepehn Barnes		http://www.uab.edu/proteomics/metabolomics		No, but will next year
69	Hands-on LC-MS Data processing and Statistics		UC Davis California		Professor Oliver Fiehn, ofiehn@ucdavis.edu		http://metabolomics.ucdavis.edu/courses-and-seminars/courses		YES
70	R Workshop		McGill University						Yes
71	summer course		UC Davis		Fiehn				no
72	Metabomeeting in the past								No
73	Multivariate Analysis Umetrics		Paris						yes
74	EMBO Practical course on Metabolomics		EMBL-EBI Cambridge		Reza Salek		http://www.ebi.ac.uk/training/course/metabolomics-2014		Yes
75	Advanced Course on 13C-based Metabolic Flux Analysis		Forschungszentrum Jülichm Germany		Forschungszentrum Jülich		http://www.13cflux.net/13cflux2/courses.jsp		Yes
76	Informatics and Statistics for Metabolomics (2013)		Downtown Toronto, ON		David Wishart		http://bioinformatics.ca/workshops/2013/informatics-and-statistics-metabolomics-2013		No, but l learned through the website
77	Training at the National Phenome Center		Imperial College						no
78	Eigenvector University		Seattle, WA		bmw@eigenvector.com		http://www.eigenvector.com/index.htm		No
79	R for biologists		Uni Freibrg, CH				http://www.isb-sib.ch/		yes
80	Metabolic phenotyping		Imperial College, London		Elizabeth Want				yes
81	NBAF Metabolomics Masterclass		University of Birmingham		Ulf Sommer		-		No
82	Eigenvector University		Washington				eigenvector.com		Yes
83	Hands on LCMS data processing and statistics in Metabolomics		UC Davis		Oliver Fiehn		http://fiehnlab.ucdavis.edu/; metabolomics.ucdavis.edu		No - but wanted to
84	MzMatch and ideom training		Glasgow Polyomics						Yes
85	NBAF Metabolomics Masterclass		University of Birmingham		Ulf Sommer				No
86	Advanced visulisation, integration & biological interpretation of ~omics data		Wageningen, The Netherlands		na		via NUGO		yes
87	Metabolomics training UC Davis		University of California Davis		Oliver Fiehn				No
88	Hands-on LC-MS for Metabolic Profiling		Phenome Center, Imperial College, London, UK		iptc@imperial.ac.uk		http://www1.imperial.ac.uk/iiptc/datesandregistration/		No
89									No
90	EMBO Practical Course on Metabolomics Bioinformatics for Life Scientists		Hixton, UK		Dr Reza Zakek		http://www.ebi.ac.uk/training/course/metabolomics-2014		Yes
91	Mass Profiler Professionsal		PSU		Agilent				Yes
92	EMBo Course on Metabolomics Bioinformatics		Cambridge				http://www.ebi.ac.uk/training/course/metabolomics-2014		No
93	Metabolic Phenotyping in Disease Diagnosis and Personalised Health Care		Imperial College London		Elizabeth Want		http://www1.imperial.ac.uk/iiptc/courseinfo/		Yes
94	Metabolic Phenotyping in Disease Diagnosis & Personalised Health Care		Imperial College London		Dr Jia Li, jia.li105@imperial.ac.uk				Yes
95	EMBO Practical Course on Metabolomics Bioinformatics for Life Scientists		EBI Hinxton		frank@ebi.ac.uk		http://www.ebi.ac.uk/training/course/metabolomics-2014		Yes
96	Metabolomics Workshop		Leiden, the Netherlands		Young Hae Choi		http://www.science.leidenuniv.nl/index.php/plantsandmetabolomics		yes
97	EMBO Practical Course on Metabolomics Bioinformatics for Life Scientists		EMBO		Reza Salek		http://www.ebi.ac.uk/training/course/metabolomics-2014		YES
98	Multivariate data analysis		Amsterdam, the Netherlands		jakob.christensen@umetrics.com		http://www.umetrics.com/		Yes
99	Metabolomic Workshop		Trzebnica		ptsm@chem.uni.wroc.pl		http://ptsm.ibch.poznan.pl/index.php?option=com_content&view=category&layout=blog&id=63&Itemid=128		yes
100	EMBO Practical Course on Metabolomics Bioinformatics		Cambridge		Reza Salek		http://www.ebi.ac.uk/training/course/metabolomics-2014		No
18. Please, name any other metabolomics and/or bioinformatics face-to-face training course(s) you have heard about.	18. Please, name any other metabolomics and/or bioinformatics face-to-face training course(s) you have heard about.
Answer Options	Response Count
	69
answered question	69
skipped question	133
Number	Response Text	Categories
1	Face-to-face training by EBI members working on the MetaboLights database (Kenneth Haug, Razza Salek and Christoph Steinbeck).
2	Metabolomics Masterclass, Birmingham, April 2013
3	other EBI courses
4	EMBO Practical Course on Metabolomics Bioinformatics for Life Scientists
5	Gary Suizdak metabolomics short course at ASMS
6	WEST COAST METABOLOMICS CENTRE SUMMER AND WINTER COURSES
7	ETNA Summer school 2006 (MPI Golm/IPB/IPK) Cheminformatics in R (EBI, 2010) EMBO metabolomics course 2012 EDA-EMERGE ITN, October 2012, Leipzig
8	Metabolomics: An Introduction (ASMS Short Course)
9	none
10	none
11	Umetrics
12	-
13	"Hands-on Metabolomics" trainings by Fiehn-Lab, UC Davis, US.
14	ANZMN/MA/UoM Metabolomics Beginners Workshop, Melbourne 2014 Merlion Metabolomics workshop, Singapore 2014 Metabolomics of Protozoan Parasites, Glasgow 2012 Workshops at annual Metabolomics Society Conferences
15	face to face training course on SIMCA SOFTWARE
16	Imperial College http://www1.imperial.ac.uk/iiptc/datesandregistration/
17	Canadian Bioinformatics Workshop - Informatics & Statistics for Metabolomics - would really like to attend
18	NA
19	Bruker BioSpin offers a Profiling course I have participated in (taught).
20	CAMO training
21	EMBO Practical Course on Metabolomics Bioinformatics for Life Scientists
22	EMBO, EMBL metabolomic courses, Metabolights database course,
23	EMBO training
24	UC Davis National Jewish Omics training
25	National Phenome Centre courses
26	EMBL-EBI courses
27	Metabolomics Course at UC Davis, US, Prof Oliver Fiehn
28	MassBank training course taking place in Japan (but no longer provided) EBI metabolomics workshop organized by Reza Salek, Steffen Neumann and others
29	None
30	Fiehn Lab, UC Davis: West Coast Metabolomics Center Summer Course Imperial College: Imperial International Phenome Training Centre
31	EBI metabolomics data analysis course. Glasgow Polyomics metabolomics training course.
32	Leiden - plant
33	The annual metabolomics training in UAB
34	Summer School in Metabolomics, 15-20 September 2014, Sardinia, Italy
35	-
36	EMBO Practical Course on Metabolomics Bioinformatics for Life Scientists
37	no
38	Workshops organized by PRI or RFMF
39	-
40	"Lecture of R" course in the annual meeting of Japanese Society for Plant Cell and Molecular Biology
41	Sardinia summer school for metabolomics
42	EMBO Practical Course on Metabolomics Bioinformatics for Life Scientists
43	training on metabolights, gcxgc data processing
44	ANZMN Informatics workshop
45	Systems Biology Workshop - 1 week hands on proteomics and metabolomics run by our institute
46	Ebi
47	I went to some 10 years ago but I have not gone recently.
48	Workshop at Imperial College taught by Liz Want
49	Metabolomics 1-day course at ASMS Introduction to Metabolomics course at Pittcon
50	West Coast Metabolomics Center International Summer Sessions in Metabolomics https://classic.regonline.com/custImages/290000/299498/summer2014flier.pdf
51	University of Florida Metabolomics Workshop and Conference, 2014
52	EBI LC-MS metabolomics course
53	NIH Michigan Regional Comprehensive Metabolomics Resource Core (MRC)2
54	Metabolomics data analysis (Bioninformatics Canada) Metabolomics training (Phenome Center Imperial College) Metabolomics Training course (NMC Netherlands) Summer School Metabolomics data analysis (Sardinia Cagliari Italy)
55	UAB training class earlier this year
56	n/a
57	EBI Bioinformatics/Metabolomics course
58	identification of small molecules in france (INRA, if I'm right)
59	Merlion
60	Imperial College London's training course EBI Cambridge Bioinformatics/Metabolomics course NIH Core Facility training courses
61	EMBO Practical Course on Metabolomics Bioinformatics for Life Scientists, Hands-on LC-MS for Metabolic Profiling
62	one at UCDavis, at Metbo Society Conference in Japan
63	Whishart's Lab course
64	EMBL Metabolomics Course, offered at the EBI in Hinxton, very hard to get in (for a staff scientist)
65	Hands-On LCMS for Metabolic Profiling Imperial College, London
66	MetExplore training courses (mainly provided by French Metabolomic and Fluxomic Network). Contact: metexplore@toulouse.inra.fr
67	Hands-on LC-MS Data processing and Statistics
68	Leiden University: Workshop Metabolomics
69	1. Imperial Metabonomics - http://www1.imperial.ac.uk/surgeryandcancer/study/shortcourses/metabonomics_short_course/ 2. West Coast Metabolomics Facility course - http://metabolomics.ucdavis.edu/courses-and-seminars/courses 3. Bioinformatics Canada course - http://bioinformatics.ca/workshops/2014/informatics-and-statistics-metabolomics-2014
19. Can you name one metabolomics and/or bioinformatics online training course, that you have attended or are aware of, that has made an important contribution to training?	19. Can you name one metabolomics and/or bioinformatics online training course, that you have attended or are aware of, that has made an important contribution to training?	19. Can you name one metabolomics and/or bioinformatics online training course, that you have attended or are aware of, that has made an important contribution to training?
Answer Options	Response Percent	Response Count
Course/resource name:	0.818	27
Type (course, seminar, website, other):	0.545	18
Website:	0.515	17
Have you used this online resource? (Yes/No)	0.727	24
answered question	33	33
skipped question	169	169
Number	Course/resource name:	Categories	Type (course, seminar, website, other):	Categories	Website:	Categories	Have you used this online resource? (Yes/No)	Categories
1							no
2	EBI online trainings
3	Systems Biology		Course		https://www.coursera.org/specialization/systemsbiology/6?utm_medium=catalogSpec		No
4	None
5	NONE
6	none
7	none
8	-		-		-		-
9							no
10	Canadian Bioinformatics Workshop - Informatics & Statistics for Metabolomics		website - previous years' courses are posted online		http://bioinformatics.ca/workshops/2013		no
11							NO
12	Bioinformatics Core — West Coast Metabolomics Center		Bioinformatics Core		http://metabolomics.ucdavis.edu/core-services/bioinformatics-core		No
13	Data Analysis		MOOC		coursera.org		Yes
14	MetaboLights: Quick tour		website		http://www.ebi.ac.uk/training/online/course/metabolights-quick-tour-0		No
15	canadian bioinformatics workshop		courses		Bioinformatics.ca		yes
16	The Unscrambler Online Training		training courses, web training		http://www.camo.com/training/		yes
17	none
18	Bioinformatics Algorithms (Part 1)		Course		https://class.coursera.org/bioinformatics-002		Yes
19	Introduction to Metabolomics		Website		http://www.ebi.ac.uk/training/online/course/introduction-metabolomics		Yes
20							No
21	-		-		-		-
22	Metaboanalyst		Tutorials		www.metaboanalyst.ca		Yes
23	NA		NA		NA		NA
24	NA		NA		NA		NA
25							No
26	n/a
27	Coursera - course in statistics and use of 'R' language		course through website		www.coursera.org		No (not yet, will do soon)
28	None		None		None		No
29	EMBO Practical Course on Metabolomics Bioinformatics for Life Scientists		Course		http://www.ebi.ac.uk/training/course/metabolomics-2014		No
30	no idea
31	n/a
32	CAMO Statistical		Seminar				Yes
33							No
20. Please, name any other metabolomics and/or bioinformatics online training course(s) you have heard about.	20. Please, name any other metabolomics and/or bioinformatics online training course(s) you have heard about.
Answer Options	Response Count
	27
answered question	27
skipped question	175
Number	Response Text	Categories
1	Not training courses per se, but I think the websites of MetaboAnalyst and the Fiehn laboratory provide good general introductory tutorials.
2	EMBO Practical Course on Metabolomics Bioinformatics for Life Scientists
3	Metlin XCMS online tutorials - I have watched some but not all
4	EMBL-EBI Train Online
5	NONE
6	none
7	none
8	-
9	LCGC, Chromacademy
10	Bioinformatics and Metabolomics for Nutritionists Workshop 23 September 2014 London, United Kingdom http://www.ebi.ac.uk/training/course/metabolomics-2014
11	none
12	Applied Pharmaceutical Bioinformatics 2014/2015, "Data Science" Specialization in Coursera
13	Online training from mass spectrometry vendors including Agilent, Bruker, etc.
14	None
15	N/A
16	-
17	NA
18	NA
19	n/a
20	N/A
21	Aims for imaging at Vanderbilt
22	none
23	None
24	NIH West Coast Metabolomics Center at UC Davis http://metabolomics.ucdavis.edu/core-services/bioinformatics-core
25	none
26	n/a
27	Imperial, davis
21. In what biological/chemical laboratory related topics would you like to receive training (select all that apply)?	21. In what biological/chemical laboratory related topics would you like to receive training (select all that apply)?	21. In what biological/chemical laboratory related topics would you like to receive training (select all that apply)?	21. In what biological/chemical laboratory related topics would you like to receive training (select all that apply)?
Answer Options	Introductory training	Advanced training	Response Count
Targeted analyses	47	83	107
Untargeted analyses	51	96	122
Metabolic flux analysis	73	62	115
Data quality (including experimental design, QC samples and quality assurance)	54	100	128
Sample preparation	34	68	84
Liquid chromatography	36	59	81
Gas chromatography	20	36	49
Capillary electrophoresis	27	12	32
Nuclear magnetic resonance (NMR) spectroscopy	45	39	68
Mass spectrometry	33	68	86
LIMS (Laboratory information management system)	35	35	60
Spectral interpretation and metabolite identification	45	103	119
Other (please specify, including the course level)	Other (please specify, including the course level)	5	5
answered question	answered question	176	176
skipped question	skipped question	26	26
Number	Other (please specify, including the course level)	Categories
1	Within sample prep: Internal standards
2	-
3	Standardization related to MSI
4	Multi-omics integration
5	We can deliver
22. In what bioinformatics related topics would you be interested in receiving training on (select all that apply)?	22. In what bioinformatics related topics would you be interested in receiving training on (select all that apply)?	22. In what bioinformatics related topics would you be interested in receiving training on (select all that apply)?	22. In what bioinformatics related topics would you be interested in receiving training on (select all that apply)?
Answer Options	Introductory training	Advanced training	Response Count
Data processing (including chromatographic alignment, denoising, normalisation)	52	99	128
Biostatistics and/or chemometrics (including multivariate statistics)	47	114	141
Network analysis	60	72	116
Metabolite identification	52	98	130
Data repositories	50	44	83
Databases	46	63	93
Data standards	35	58	81
Workflows (e.g. Galaxy, Taverna)	48	37	74
Programming languages	59	51	88
Software tools for metabolomics	67	84	123
Other (please specify, including the course level)	Other (please specify, including the course level)	5	5
answered question	answered question	175	175
skipped question	skipped question	27	27
Number	Other (please specify, including the course level)	Categories
1	-
2	see above (Multi-omics integration)
3	We can deliver
4	Data visualization (introductory and advanced)
5	Advanced
23. Please name the data repositories / databases / software tools for which you would like to receive training.	23. Please name the data repositories / databases / software tools for which you would like to receive training.
Answer Options	Response Count
	53
answered question	53
skipped question	149
Number	Response Text	Categories
1	NMRLab
2	MySQL
3	MetaboLab
4	kegg, metacyc
5	parametrics data, quantitive data and qualitatitve data, Statistical package for social science (SPSS), Epiinfo
6	Metabolomic Workbench
7	KEGG
8	MassBank
9	HMDB
10	Overview of R functions/packages suitable for metabolomics data analysis/statistics
11	SIMCA R software for metabolomics analysis
12	n/a
13	MetaboLights
14	METLIN. KEGG, NIST and GOLM
15	Mass Profiler
16	Matlab, all data repositories
17	No idea, it is not my field, just starting now
18	METLIN KEGG
19	R
20	CHenomx
21	XCMS
22	SIMCA, R
23	Metabolights, Programming with R, Stata
24	XCMS, R/Bioconductor
25	Genespring NGS module
26	databases and software tools should be easy to use / upload. It s the responsibility of developers. Users should focus on data analysis and management.
27	Metabolomeexchange/Metabolights/ISA-suite tools
28	MetaboAnalyst, Metabolights, SIMCA.
29	-
30	Chenomx NMR suite/Batman
31	I am not that well aware of the software repostories.
32	KEGG, MetaCyc, VANTED
33	metaboLights
34	XCMS
35	nist, kegg, metabolights
36	matlab or R
37	MetaboLights Any new software package to better learn its pros and cons to use in metabolomics workflow
38	mzMine, XCMS
39	Metabolights
40	Basic 'how to' training. Although for example Metabolights and Metabolomics Workbench provide informative instructions or templates, there are still issues that one encounters when trying to deposit data that could be addressed by formal training sessions.
41	R SAS CAMERA BIOCONDUCTOR BIOPEARL PYTHON SPSS METABOLIGHTS PRIME BLSOM
42	MetaboLights, new software such as MSDial
43	Advanced training for METLIN, MetaboAnalyst
44	R based solutions for the whole data processing process
45	R language Matlab SIMCA MetaboAnalyst XCMS
46	open source programs in R for data processing and visualization
47	as many as possible
48	R, chenomx
49	FBA
50	MetaboLights
51	MetaboAnalyst, XCMS,
52	Pubchem, software for data precessing
53	MetaboLights, mzCloud, R, Matlab
24. In what programming related topic(s) would you like to receive training on (select all that apply)?	24. In what programming related topic(s) would you like to receive training on (select all that apply)?	24. In what programming related topic(s) would you like to receive training on (select all that apply)?	24. In what programming related topic(s) would you like to receive training on (select all that apply)?
Answer Options	Introductory training	Advanced training	Response Count
Data mining	55	50	87
Data parsing	39	25	54
APIs (Application programming interface) and web services	35	18	45
Database design	45	23	59
Excel	14	31	41
SQL (Structured Query Language)	30	18	42
Python	39	23	55
Perl	24	12	34
Java	27	9	35
C/C++	26	13	35
R-language	59	77	109
Matlab	53	46	84
Command line operations in Unix	18	18	33
Other (please specify, including the course level)	Other (please specify, including the course level)	5	5
answered question	answered question	148	148
skipped question	skipped question	54	54
Number	Other (please specify, including the course level)	Categories
1	Ruby
2	basic training in bioinformatics
3	biology courses introductory and advanced
4	-
5	I don't even know what these things are!
25. Rank your preference for the mechanism of training delivery? (1 = most important, 5 = least, the answer choices will be reordered automatically)	25. Rank your preference for the mechanism of training delivery? (1 = most important, 5 = least, the answer choices will be reordered automatically)	25. Rank your preference for the mechanism of training delivery? (1 = most important, 5 = least, the answer choices will be reordered automatically)	25. Rank your preference for the mechanism of training delivery? (1 = most important, 5 = least, the answer choices will be reordered automatically)	25. Rank your preference for the mechanism of training delivery? (1 = most important, 5 = least, the answer choices will be reordered automatically)	25. Rank your preference for the mechanism of training delivery? (1 = most important, 5 = least, the answer choices will be reordered automatically)	25. Rank your preference for the mechanism of training delivery? (1 = most important, 5 = least, the answer choices will be reordered automatically)	25. Rank your preference for the mechanism of training delivery? (1 = most important, 5 = least, the answer choices will be reordered automatically)
Answer Options	1	2	3	4	5	Rating Average	Response Count
Face-to-face training courses, at your organisation	86	48	8	28	15	2.12	185
Face-to-face training courses, away from your organisation	51	64	19	16	35	2.57	185
Online (live webinars)	12	22	79	39	33	3.32	185
Online (recorded webinars)	9	30	45	73	28	3.44	185
Online (self-paced tutorials)	27	21	34	29	74	3.55	185
answered question	answered question	answered question	answered question	answered question	answered question	185	185
skipped question	skipped question	skipped question	skipped question	skipped question	skipped question	17	17
26. For face-to-face training, what is your preferred duration of the workshop?	26. For face-to-face training, what is your preferred duration of the workshop?	26. For face-to-face training, what is your preferred duration of the workshop?
Answer Options	Response Percent	Response Count
1-day	0.205	38
3-day	0.611	113
5-day	0.13	24
>5-day	0.054	10
answered question	185	185
skipped question	17	17
27. Would you like more vendor-led training to provide, for example, dedicated training on a company’s instrument or software tool?	27. Would you like more vendor-led training to provide, for example, dedicated training on a company’s instrument or software tool?	27. Would you like more vendor-led training to provide, for example, dedicated training on a company’s instrument or software tool?
Answer Options	Response Percent	Response Count
Yes	0.459	85
No	0.243	45
Don't know	0.297	55
answered question	185	185
skipped question	17	17
28. If yes to Question 27, rank your preference for the mechanism of training delivery? (1 = most important, 5 = least, the answer choices will be reordered automatically)	28. If yes to Question 27, rank your preference for the mechanism of training delivery? (1 = most important, 5 = least, the answer choices will be reordered automatically)	28. If yes to Question 27, rank your preference for the mechanism of training delivery? (1 = most important, 5 = least, the answer choices will be reordered automatically)	28. If yes to Question 27, rank your preference for the mechanism of training delivery? (1 = most important, 5 = least, the answer choices will be reordered automatically)	28. If yes to Question 27, rank your preference for the mechanism of training delivery? (1 = most important, 5 = least, the answer choices will be reordered automatically)	28. If yes to Question 27, rank your preference for the mechanism of training delivery? (1 = most important, 5 = least, the answer choices will be reordered automatically)	28. If yes to Question 27, rank your preference for the mechanism of training delivery? (1 = most important, 5 = least, the answer choices will be reordered automatically)	28. If yes to Question 27, rank your preference for the mechanism of training delivery? (1 = most important, 5 = least, the answer choices will be reordered automatically)
Answer Options	1	2	3	4	5	Rating Average	Response Count
Face-to-face training courses, at your organisation	66	13	3	8	3	1.59	93
Face-to-face training courses, away from your organisation	12	57	10	2	12	2.41	93
Online (live webinars)	5	10	50	16	12	3.22	93
Online (recorded webinars)	3	6	16	53	15	3.76	93
Online (self-paced tutorials)	7	7	14	14	51	4.02	93
answered question	answered question	answered question	answered question	answered question	answered question	93	93
skipped question	skipped question	skipped question	skipped question	skipped question	skipped question	109	109
29. Would you like training workshops to continue to be run at the Metabolomics Society’s annual conference (traditionally 4 half-day workshops run in two parallel sessions)?	29. Would you like training workshops to continue to be run at the Metabolomics Society’s annual conference (traditionally 4 half-day workshops run in two parallel sessions)?	29. Would you like training workshops to continue to be run at the Metabolomics Society’s annual conference (traditionally 4 half-day workshops run in two parallel sessions)?
Answer Options	Response Percent	Response Count
Yes	0.541	98
Yes, and I would like more workshops to be offered	0.42	76
No	0.039	7
answered question	181	181
skipped question	21	21
30. Would you like the training workshop presentations from the conference to be available through the Metabolomics Society website?	30. Would you like the training workshop presentations from the conference to be available through the Metabolomics Society website?	30. Would you like the training workshop presentations from the conference to be available through the Metabolomics Society website?
Answer Options	Response Percent	Response Count
Yes, slide presentation only	0.088	16
Yes, recorded presentation only (audio & video)	0.088	16
Yes, slide presentation and recorded presentation (audio & video)	0.79	143
No	0.033	6
answered question	181	181
skipped question	21	21
31. Would you benefit from a Discussion Forum via the Metabolomics Society website?	31. Would you benefit from a Discussion Forum via the Metabolomics Society website?	31. Would you benefit from a Discussion Forum via the Metabolomics Society website?
Answer Options	Response Percent	Response Count
Yes	0.464	84
No	0.144	26
Don't know	0.392	71
answered question	181	181
skipped question	21	21
32. If yes, what discussion topics would you like to be included?	32. If yes, what discussion topics would you like to be included?
Answer Options	Response Count
	57
answered question	57
skipped question	145
Number	Response Text	Categories
1	Method development discussions / advice.
2	Bioinformatics
3	trouble shooting forum
4	trouble-shooting
5	Problems analysing data Ideas to solve problems
6	databases, open tools
7	Topic relate to nutrition sciences
8	New/more useful protocols
9	untargeted metabolomics
10	HOW COMPUTER LANGUAGE SOFTWARE WOULD BE APPLICABLE AS PART OF A METABOLOMICS WORKFLOW. CHEMOMETRICS FOR BEGINNERS (ASIDE FROM MVDA)
11	It is not about the topics...it is about the people attending the forum...in general there are not enough to discuss
12	NMR-based metabolomics, untargeted & targeted
13	Metabolite identification Data quality
14	methodology for identification validation of the batchs, limits of metabolomics (poor reproducibility with some analytical Tools)
15	FAQ SOPs Latest trends/techniques in the field of metabolomics Methods of validation
16	XCMS
17	samples treatment, methods, data treatment
18	LC-MS metabolite identification
19	Metabolomics in Drug Discovery
20	Secondary metabolite analysis and identification, statistical methods around data analysis
21	Data quality Metabolite identification
22	Tools for data analysis and metabolite identification
23	quenching techniques, pathway analysis techniques, experimental design techniques
24	Current data processing tools and techniques
25	Data analysis and standards
26	Metabolomics Data Quality and Standards Latest databases New analytical technologies Pro's and Con's New software tools Pro's and Con's
27	virtual spectra and computational MS analysis
28	Development of standard format for Metabolomics data.
29	Sample preparation and metabolomics techniques.
30	More NMR discussion
31	Approaches to spectral profiling and quantification
32	Dat ainterpretation. I have lots of data. Multivariate analysis is easy through softwares but some more like how to identify the compounds with ease. thre process in know is time consuming. Whatever I have learnt is through some papers.
33	Sample Preparation Methods Data Processing Techniques/ Tips/ Skills General Advice Section
34	Discussion forum are relevant, but it seems to be difficult to get the right people to use them (ie the quality of discussions sometimes low)
35	New software tools for data processing and analysis, metabolomics in metabolic engineering, new applications
36	Sample prep, GC-MS analysis, LC-MS analysis, Data processing software, Statistics, Metabolite Identification
37	Cancer metabolomics
38	Data processinf and analyses
39	There are discussion forums already available on the Met Soc website (or used to be), but other platforms like LinkIn and ResearchGate have forums as well and perhaps we should direct our efforts there....
40	Biostatistics, identification of unknowns, quality control
41	General Troubleshooting, Use of standards, quality congrol
42	Standardized data formats; biomarkers validation; experimental design; sample preparation.
43	Troubleshooting Future trends Collaboration and Networking Interfacing/ Integration with other Omics
44	Metabolic network reconstruction & data visualization
45	Any and all!
46	Bioinformatics Experimental design Workflow
47	sample prep, data analysis, topics based on compound class and fluid/tissue
48	everything people are doing
49	Metabolomics Standardization
50	NMR, Standard, QA/QC
51	statistics, visualization tools, troubleshooting for instruments
52	Metabolite ID Data Quality Model Organism Metabolomes
53	Troubleshootings, Methods, Data anlysis workflows,
54	comparisons of different software products; other people's experiences
55	Metabolite ID
56	Sample preparation, experimental design, data analysis etc.
57	metabolite identification, quality assurance, bioinformatics
33. Would you become a Member of the Metabolomics Society to be eligible for free access to the Metabolomics Society hosted training material and Discussion Forum?	33. Would you become a Member of the Metabolomics Society to be eligible for free access to the Metabolomics Society hosted training material and Discussion Forum?	33. Would you become a Member of the Metabolomics Society to be eligible for free access to the Metabolomics Society hosted training material and Discussion Forum?
Answer Options	Response Percent	Response Count
Yes	0.243	44
Maybe	0.215	39
No	0.033	6
Not applicable as I am already a member	0.508	92
answered question	181	181
skipped question	21	21
34. Are you more likely to attend a course if it is organised by, or at least endorsed by, ELIXIR-UK and/or the Metabolomics Society?	34. Are you more likely to attend a course if it is organised by, or at least endorsed by, ELIXIR-UK and/or the Metabolomics Society?	34. Are you more likely to attend a course if it is organised by, or at least endorsed by, ELIXIR-UK and/or the Metabolomics Society?
Answer Options	Response Percent	Response Count
Yes	0.591	107
No	0.133	24
Don't know	0.276	50
answered question	181	181
skipped question	21	21
35. Would you prefer that training programs are formally accredited?	35. Would you prefer that training programs are formally accredited?	35. Would you prefer that training programs are formally accredited?
Answer Options	Response Percent	Response Count
Yes	0.331	60
No	0.238	43
Don't know	0.431	78
answered question	181	181
skipped question	21	21
36. If Yes, by whom?	36. If Yes, by whom?
Answer Options	Response Count
	38
answered question	38
skipped question	164
Number	Response Text	Categories
1	Royal Society of Chemistry or equivalents from other fields.
2	ELIXIR-UK and Metabolomics Society
3	By the supervisor
4	ROYAL SOCIETY OF CHEMSITRY OR ASMS
5	Accreditation is nonsensical and an utter waste of money.
6	Metabolomics Society
7	Uppsala Universitet
8	Metabolomic Society
9	The French society that is able to accredit the training programs for pharmacists and cliniciens
10	I don't know
11	the vendor
12	The organiser and the metabolomics society
13	by Metabolomics Society
14	Metabolomics socitey/ host institution
15	by the Society
16	RSC
17	EBI
18	Metabolomics Society
19	Metabolomics Society
20	Unknown
21	the University or the company
22	Met Soc
23	Metabolomics Society
24	Dr. Oliver Fiehn
25	No idea, but would like a completion certificate and maybe someway of getting ECTS points
26	EMBO, Metabolomics Society
27	Metabolomics Society
28	Metabolomics Society
29	Reputed Institutions and Nodal Centers of Excellence in Metabolomics, Industry
30	Metabolomics Society
31	My institution.
32	no idea
33	Public Institution, Instrument Vendor
34	If by American or Royal Chemical society, then yes
35	Metabolomics society would be good for me!
36	Metabolomics Society
37	University
38	Members of the Metabolomics Societies Board
37. Do you have any additional comments regarding this questionnaire?	37. Do you have any additional comments regarding this questionnaire?
Answer Options	Response Count
	33
answered question	33
skipped question	169
Number	Response Text	Categories
1	No
2	No
3	Thanks for giving us the opportunity to provide feedback!
4	Thanks for fielding these questions and looking to improve metabolomics awareness and training!
5	A beginners crash course leading to current advances in NMR-based metabolomics would be useful for the young investigators during the Metabolomics annual meetings
6	no
7	An unmet need that may be difficult to capture in this questionaire is to provide basic training (especially in sample preparation and data interpretation) to newcomers to the discipline that may not have received (or be motivated to complete) this questionnaire.
8	Thank you for the opportunity to give my opinions
9	No
10	NO
11	As analytical chemist I do not have much knowledge about biostatistics and I can not answer these questions very well. But I think proper training is necessary to understand this part of metabolomics
12	No
13	no
14	I would like to see many more training courses offered in metabolomics, to assist new researchers to the field such as myself, and also to ensure that published data quality in metabolomics is of a very high standard.
15	no
16	No
17	Training courses are a great idea. Only problem might be that metabolomics in general is very disparate and there are many techniques involved, so it may be hard to cover all bases!
18	-
19	The questionare was good by for someone who has been working without any training and just reading metabolomics papers, all the questions cannot be answered.
20	-
21	Question 25 could not be filled out (firefox browser issue?)
22	Good luck with processing the results!
23	Please publish results of this survey
24	Many multiple choice questions did not have the response I wanted.
25	For ranking of on-line vs face to face courses, these fields were automatically filled and I could not change my answers.
26	Of course the course needs to be affordable.
27	I really appreciate the initiative of the society.
28	It is booming and is nascent, and tough to match the global industry standards!
29	No.
30	none
31	Assoc for Biochem had a mailbase which was extremely useful in my old job as a clinical chemist: ask questions, discuss cases, discuss recent advances (methods, QC, accreditation, nomenclature), was a smalled community though.
32	n/a
33	processed foods (e.g. wine, cheese, ) should be considered to your lists.
